# Supplementary material for: Dietary lipids shape cytokine and leptin profiles in obesity-metabolic syndrome implications: A cross-sectional study
Source: PLoS One. 2024 Dec 19;19(12):e0315711. doi: 10.1371/journal.pone.0315711 (PMC11658627; doi:10.1371/journal.pone.0315711)
Supplement: S1 Data — Individual-level data containing fat mass measurements for the obese study group (n = 199). (XLSX) [file pone.0315711.s004.xlsx]

## Sheet: Sheet5
	Fatmass
PC 1	24
PC 2	24
PC 5	25.1
PC 6	45.1
PC 12	24.4
PC 17	15.4
PC 22	20.7
PC 23	29.8
PC 24	30
PC 28	39.6
PC 33	41.9
PC 35	31.6
PC 38	40
PC 39	24.6
PC 41	20.7
PC 42	23.2
PC 46	43.1
PC 48	31.8
PC 49	16.3
PC 55	23.7
PC 65	23
PC 66	20.7
PC 70	33.4
PC 73	38.8
PC 74	19.7
PC 75	39.2
PC 77	44.6
PC 78	23
PC 79	46.5
PC 85	29.6
PC 87	30.8
PC 89	87
T 1	41.6
T 2	67.9
T 4	29.5
T 5	30.7
T 6	35.7
T 8	24.7
T 12	28.8
T 14	23.8
T 16	30.5
T 22	56.9
T 23	34.8
T 24	26.4
T 27	29.8
T 28	30
T 32	23
T 42	33.5
T 45	28.4
T 46	20.7
T 48	26.5
T 49	31.6
T 51	22.5
T 56	18.3
T 58	24
T 59	22.1
T 61	33.6
T 66	24.3
T 68	28.4
T 73	34.4
T 74	23.6
T 75	21.3
T 76	47.9
T 77	18.7
T 78	21.8
T 81	30.4
T 82	17.5
T 87	26.7
T 88	41.7
T 91	26.3
T 92	60.5
T 96	24.7
T 97	63.2
T 100	21.4
T 101	28.8
T 105	33.1
T 109	23.5
T 110	26.3
T 116	20.9
T 117	28.6
T 118	18.5
T 120	16.5
T 121	22.2
T 125	57.3
T 126	25
T 127	25.1
T 128	31.1
T 129	53
T 130	51
T 132	38
T 136	22.6
T 138	24.8
T 139	29.3
T 140	21.9
T 141	18.7
T 144	25.7
T 145	19
T 147	20.3
T 148	34.8
T 149	19.9
T 150	21.3
T 151	22.1
T 152	23.1
T 154	36.7
T 155	57.6
T 157	34.3
T 158	21.7
T 160	25.4
T 161	24.3
T 162	31.4
T 163	20.4
T 165	21.2
T 166	25.6
T 168	26.8
T 170	49.4
T 173	15.2
T 174	16.4
T 175	30.2
T 177	19.5
T 178	21.6
T 180	15.1
T 182	30.3
T 183	24.9
T 187	24.5
T 189	19.1
T 190	24
T 192	22.2
T 193	26.2
T 194	25.5
T 196	31
T 197	31
T 198	34.5
T 199	24
T 200	25.6
T 201	29.2
T 202	20.9
T 203	24.5
T 205	19.4
T 207	34.8
T 208	29.4
T 211	21.7
T 212	23.5
T 214	41.4
T 215	39.4
T 216	25.4
T 217	22.7
T 218	42.6
T 219	23
T 220	38
T 222	36.4
T 223	24.7
T 227	17.4
T 229	30.8
T 234	24.3
T 236	24.7
T 237	32.1
T 238	34.4
T 241	20.8
T 243	28.4
T 245	21.6
T 250	21.6
T 253	42.4
T 254	31.9
T 257	25.4
T 258	39.2
T 260	22.4
T 262	24.9
T 263	24
PC 94	26.7
PC 101	25.4
PC 103	21.1
PC 106	91.8
PC 108	25.7
PC 109	31
PC 114	32
PC 126	18.4
PC 129	26.8
PC 131	47.1
PC 137	15.3
PC 139	30.8
PC 140	21.3
PC 142	51.7
PC 144	41
PC 149	20.2
PC 150	12.5
PC 154	32.3
PC 153	31.2
PC 156	28.1
PC 157	31.3
PC 159	32.2
PC 160	28.2
PC 171	23.9
PC 172	23.2
PC 173	27.6
PC 176	37.6
PC 180	28.3
PC 181	19.1
PC 182	25.1
PC 183	23.6
